# Supplementary material for: A method for functional testing constitutive and ligand-induced interactions of lysin motif receptor proteins
Source: Plant Methods. 2020 Jan 16;16:3. doi: 10.1186/s13007-020-0551-4 (PMC6964010; doi:10.1186/s13007-020-0551-4)
Supplement: Supplementary file 1 — Additional file 1: Table S1. List of primers used in this study. Table S2. List of plasmids used in this study. Table S3. Transformation efficiency of L. japonicus MG-20 as estimated by the ratio of GUS-positive hairy roots to the total number of formed hairy roots. Table S4. Transformation efficiency of the L. japonicus mutants nfr1-1 and nfr5-2 as estimated by the ratio of GUS-positive hairy roots to the total number of formed hairy roots. [file 13007_2020_551_MOESM1_ESM.xls]

## Sheet: Table S1. Primers
Chun-Lian Li, De-Xing Xue, Yi-Han Wang, Zhi-Ping Xie and Christian Staehelin: A method for functional testing constitutive and ligand-induced interactions of lysin motif receptor proteins
Additional file 1: Table S1. List of primers used in this study.
Primer No.	Sequence (5 to 3')	Restriction site	Description
1	CCGAGGTACCTGTGCATTGTCGGTTTAAC	Kpn I	Amplification of a 2722-bp NIN promoter sequence from genomic DNA of L. japonicus ecotype MG-20 and insertion into the pCAMBIA1305 vector
2	TGAGAGATCTACCATGCTAGCTGATCCAATTAAG	Bgl II
3	TACCACAGAACCGCAGGTCT		Amplification of the 1203-bp NFR1intracellular domain from L. japonicus ecotype MG-20 cDNA
4	CCGAGGTACCTTATCTCACAGACAGTAAA	Kpn I
5	TCTTCAAATGGAAGGAAAAGC		Amplification of the 1086-bp NFR5 intracellular domain from L. japonicus ecotype MG-20 cDNA
6	CCGAGGTACCTTAACGTGCAGTAATGGAAGTC	Kpn I
7	CCGAGAGCTCATGAAGCTAAAGATTTCTC	Sac I	Amplification of the 693-bp LYK1 extracellular domain from A. thaliana Col-0 for LYK1/NRF1 chimeric receptor construction
8	AGACCTGCGGTTCTGTGGTAACCAACACCATCTTGTTTAC
9	CCGAGAGCTCATGAAGCTAAAGATTTCTC	Sac I	Amplification of the 693-bp LYK1 extracellular domain from A. thaliana Col-0 for LYK1/NRF5 chimeric receptor construction
10	GCTTTTCCTTCCATTTGAAGAACCAACACCATCTTGTTTAC
11	CCGAGAGCTCATGATCTCGTTTTCATTTC	Sac I	Amplification of the 813-bp LYK4 extracellular domain from A. thaliana Col-0 for LYK4/NRF1 chimeric receptor construction
12	AGACCTGCGGTTCTGTGGTATGTTTTCTTCTTCGATTTCC
13	CCGAGAGCTCATGATCTCGTTTTCATTTC	Sac I	Amplification of the 813-bp LYK4 extracellular domain from A. thaliana Col-0 for LYK4/NRF5 chimeric receptor construction
14	GCTTTTCCTTCCATTTGAAGATGTTTTCTTCTTCGATTTCC
15	CCGAGAGCTCATGGCTGCGTGTACACTCC	Sac I	Amplification of the 831-bp LYK5 extracellular domain from A. thaliana Col-0 for LYK5/NRF1 chimeric receptor construction
16	AGACCTGCGGTTCTGTGGTATTTGTGAGAAGAAGAAGATC
17	CCGAGAGCTCATGGCTGCGTGTACACTCC	Sac I	Amplification of the 831-bp LYK5 extracellular domain from A. thaliana Col-0 for LYK5/NRF5 chimeric receptor construction
18	GCTTTTCCTTCCATTTGAAGATTTGTGAGAAGAAGAAGATC
19	TACGAATTCGAGCTCGGTACGCATGCCTGCAGGTCAACATG		Amplification of a first expression cassette containing a CaMV-35S promoter, a chimeric receptor ( ED of a LYK fused to ID of NFR1), and a poly-A tail
20	GTTGACCTGCTGCAGGTCACTGGATTTTGG
21	CCAAAATCCAGTGACCTGCAGCAGGTCAACATGGTGGAGC		Amplification of a second expression cassette containing a CaMV-35S promoter, a chimeric receptor (ED of a LYK fused to ID of NFR5), and a poly-A tail
22	AAACCGACAATGCACAGGTACGCATGCCTGCAGGTCACTGG
23	CTTGTGTTGAAAGGGCCATAG		Reverse primer for NFR1ID used for expression analysis of chimeric receptors by RT-PCR
24	ATCAGCAGTCTCAGCTGATG		Reverse primer for NFR5ID used for expression analysis of chimeric receptors by RT-PCR
25	GCTTCGTCCTGAAGACAGTC		Forward primer for LYK1ED used for expression analysis of chimeric receptors by RT-PCR
26	GATGAGAGTGTTTCGAAAGA		Forward primer for LYK1ED used for expression analysis of chimeric receptors by RT-PCR
27	GATAGATTCGGGGTTGAGAC		Forward primer for LYK4ED used for expression analysis of chimeric receptors by RT-PCR
28	GAGAATTCTGAAGTTTTCCC		Forward primer for LYK4ED used for expression analysis of chimeric receptors by RT-PCR
29	GTATCTCCGGCATCGCCGAG		Forward primer for LYK5ED used for expression analysis of chimeric receptors by RT-PCR
30	CTACAACATTCAGAAGGAGTCC		Forward primer for Ubiquitin (Lj5g3v2060710.1) used for expression analysis of chimeric receptors by RT-PCR
31	CACAGGCCAGAAGAGGCCACAAC		Reverse primer for Ubiquitin (Lj5g3v2060710.1) used for expression analysis of chimeric receptors by RT-PCR
32	TAACTCCGGGAATGGAATCGT		Forward primer for LYK1ED used for expression analysis of chimeric receptors by qRT-PCR
33	GATCCCTTTGGTGAATCCTCCT		Forward primer for LYK4ED used for expression analysis of chimeric receptors by qRT-PCR
34	CTCCACCCGTTGTTGCTACG		Forward primer for LYK5ED used for expression analysis of chimeric receptors by qRT-PCR
35	CACTAGCTAGACCTGCGGTT		Reverse primer for NFR1ID used for expression analysis of chimeric receptors by qRT-PCR
36	AACGTGCATCCCAGGGTAAT		Reverse primer for NFR5ID used for expression analysis of chimeric receptors by qRT-PCR
37	TCATCTTGTGCTGCGTCTCA		Forward primer for Ubiquitin (Lj5g3v2060710.1) used for expression analysis of chimeric receptors by qRT-PCR
38	TCCATCCTCCAACTGCTTCC		Reverse primer for Ubiquitin (Lj5g3v2060710.1) used for expression analysis of chimeric receptors by qRT-PCR

## Sheet: Table S2. Plasmids
Additional file1: Table S2. List of plasmids used in this study.
Plasmids	Proteins	Relevant characteristics of plasmids	Source/Reference
pRT104		Vector containing the CaMV 35S promoter and a poly(A) signal	Töpfer et al., 1987 (Nucleic Acids Research 15, 5890)
pCAMBIA1305.1		Binary vector with a CaMV 35S promoter, a GUS coding sequence (GUSPlus containing an intron from a castor bean catalase gene) and a NOS terminator	Cambia: http://www. cambia.org
pCAMBIA-NINp	GUS	pCAMBIA1305.1 derivative carrying a 2722-bp NIN promoter-GUS fusion (NIN promoter DNA from L. japonicus MG-20)	This study
pCAMBIA-NINp-LYK4ED-NFR5ID	GUS, LYK4ED-NFR5ID	pCAMBIA-NINp derivative containing the chimeric receptor construct CaMV35Sp-LYK4ED-NFR5ID-polyA	This study
pCAMBIA-NINp-LYK1ED-NFR1ID/LYK4ED-NFR5ID	GUS, LYK1ED-NFR1ID, LYK4ED-NFR5ID	pCAMBIA-NINp derivative containing the chimeric receptor constructs CaMV35Sp-LYK1ED-NFR1ID-polyA and CaMV-35S-LYK4ED-NFR5ID-polyA	This study
pCAMBIA-NINp-LYK4ED-NFR1ID/LYK4ED-NFR5ID	GUS, LYK4ED-NFR1ID, LYK4ED-NFR5ID	pCAMBIA-NINp derivative containing the chimeric receptor constructs CaMV35Sp-LYK4ED-NFR1ID-polyA and CaMV-35S-LYK4ED-NFR5ID-polyA	This study
pCAMBIA-NINp-LYK5ED-NFR1ID/LYK4ED-NFR5ID	GUS, LYK5ED-NFR1ID, LYK4ED-NFR5ID	pCAMBIA-NINp derivative containing the chimeric receptor constructs CaMV35Sp-LYK5ED-NFR1ID-polyA and CaMV-35S-LYK4ED-NFR5ID-polyA	This study
pCAMBIA-NINp-LYK1ED-NFR1ID/LYK1ED-NFR5ID	GUS, LYK1ED-NFR1ID, LYK1ED-NFR5ID	pCAMBIA-NINp derivative containing the chimeric receptor constructs CaMV35Sp-LYK1ED-NFR1ID-polyA and CaMV-35S-LYK1ED-NFR5ID-polyA	This study
pCAMBIA-NINp-LYK1ED-NFR1ID/LYK5ED-NFR5ID	GUS, LYK1ED-NFR1ID, LYK5ED-NFR5ID	pCAMBIA-NINp derivative containing the chimeric receptor constructs CaMV35Sp-LYK1ED-NFR1ID-polyA and CaMV-35S-LYK5ED-NFR5ID-polyA	This study

## Sheet: Table S3. Transformation-WT
Additional file 1: Table S3. Transformation efficiency of L. japonicus MG-20 as estimated by the ratio of GUS-positive hairy roots to the total number of formed hairy roots.
Experiment 1
Chimeric receptors	Treatment	Number of tested plants	Total number of formed hairy roots	Number of GUS-positive hairy roots*	Ratio (%)**
LYK4ED-NFR5ID	Water	4	19	0	0
	(GluNAc)7	4	25	0	0
	Chitin	4	20	0	0
LYK1ED-NFR1ID/LYK1ED-NFR5ID	Water	4	26	0	0
	(GluNAc)7	4	23	0	0
	Chitin	4	17	7	41.1765
LYK1ED-NFR1ID/LYK4ED-NFR5ID	Water	4	20	0	0
	(GluNAc)7	4	20	0	0
	Chitin	4	18	0	0
LYK1ED-NFR1ID/LYK5ED-NFR5ID	Water	4	18	0	0
	(GluNAc)7	4	15	7	46.6667
	Chitin	4	20	11	55
LYK4ED-NFR1ID/LYK4ED-NFR5ID	Water	4	26	14	53.8462
	(GluNAc)7	4	16	7	43.75
	Chitin	4	22	9	40.9091
LYK5ED-NFR1ID/LYK4ED-NFR5ID	Water	4	23	13	56.5217
	(GluNAc)7	4	28	13	46.4286
	Chitin	4	21	9	42.8571
Experiment 2
Chimeric receptors	Treatment	Number of tested plants	Total number of formed hairy roots	Number of GUS-positive hairy roots	Ratio (%)
LYK4ED-NFR5ID	Water	4	23	0	0
	(GluNAc)7	4	14	0	0
	Chitin	4	19	0	0
LYK1ED-NFR1ID/LYK1ED-NFR5ID	Water	4	18	0	0
	(GluNAc)7	4	18	0	0
	Chitin	4	23	10	43.4783
LYK1ED-NFR1ID/LYK4ED-NFR5ID	Water	4	18	0	0
	(GluNAc)7	4	15	0	0
	Chitin	4	21	0	0
LYK1ED-NFR1ID/LYK5ED-NFR5ID	Water	4	19	0	0
	(GluNAc)7	4	20	11	55
	Chitin	4	21	9	42.8571
LYK4ED-NFR1ID/LYK4ED-NFR5ID	Water	4	26	12	46.1538
	(GluNAc)7	4	15	6	40
	Chitin	4	20	10	50
LYK5ED-NFR1ID/LYK4ED-NFR5ID	Water	4	20	11	55
	(GluNAc)7	4	21	13	61.9048
	Chitin	4	19	11	57.8947
Experiment 3
Chimeric receptors	Treatment	Number of tested plants	Total number of formed hairy roots	Number of GUS-positive hairy roots	Ratio (%)
LYK4ED-NFR5ID	Water	4	20	0	0
	(GluNAc)7	4	19	0	0
	Chitin	4	18	0	0
LYK1ED-NFR1ID/LYK1ED-NFR5ID	Water	4	17	0	0
	(GluNAc)7	4	16	0	0
	Chitin	4	22	13	59.0909
LYK1ED-NFR1ID/LYK4ED-NFR5ID	Water	4	17	0	0
	(GluNAc)7	4	19	0	0
	Chitin	4	20	0	0
LYK1ED-NFR1ID/LYK5ED-NFR5ID	Water	4	23	0	0
	(GluNAc)7	4	20	9	45
	Chitin	4	17	8	47.0588
LYK4ED-NFR1ID/LYK4ED-NFR5ID	Water	4	20	9	45
	(GluNAc)7	4	24	10	41.6667
	Chitin	4	20	11	55
LYK5ED-NFR1ID/LYK4ED-NFR5ID	Water	4	23	13	56.5217
	(GluNAc)7	4	19	8	42.1053
	Chitin	4	17	7	41.1765
Transformation efficiency: Calculation of mean value
		Ratio (%)
Chimeric receptors	Treatment	Experiment 1	Experiment 2	Experiment 3	Mean	SD
LYK1ED-NFR1ID/LYK1ED-NFR5ID	Chitin	41.1765	43.4783	59.0909	47.9152	9.74662
LYK1ED-NFR1ID/LYK5ED-NFR5ID	(GluNAc)7	46.6667	55	45	48.8889	5.35758
	Chitin	55	42.8571	47.0588	48.3053	6.16665
LYK4ED-NFR1ID/LYK4ED-NFR5ID	Water	53.8462	46.1538	45	48.3333	4.80897
	(GluNAc)7	43.75	40	41.6667	41.8056	1.87885
	Chitin	40.9091	50	55	48.6364	7.14374
LYK5ED-NFR1ID/LYK4ED-NFR5ID	Water	56.5217	55	56.5217	56.0145	0.878576
	(GluNAc)7	46.4286	61.9048	42.1053	50.1462	10.4101
	Chitin	42.8571	57.8947	41.1765	47.3095	9.20556
Mean					48.595
SD					3.63846
*Hairy roots with clearly visible blue coloration in at least some root regions (for pictures, see Figures 2 and 3)
**(Number of GUS-positive hairy roots/number of formed hairy roots) x 100

## Sheet: Table S4. Transformation-mutant
Additional file 1: Table S4. Transformation efficiency of the L. japonicus mutants nfr1-1 and nfr5-2 as estimated by the ratio of GUS-positive hairy roots to the total number of formed hairy roots.
L. japonicus mutant nfr1-1
Chimeric receptors	Treatment	Number of tested plants	Total number of formed hairy roots	Number of GUS-positive hairy roots*	Ratio (%)**
LYK4ED-NFR5ID	Water	5	18	0	0
	(GluNAc)7	5	23	0	0
	Chitin	5	22	0	0
LYK1ED-NFR1ID/LYK1ED-NFR5ID	Water	5	21	0	0
	(GluNAc)7	5	25	0	0
	Chitin	5	24	13	54.1667
LYK1ED-NFR1ID/LYK4ED-NFR5ID	Water	5	22	0	0
	(GluNAc)7	5	26	0	0
	Chitin	5	21	0	0
LYK1ED-NFR1ID/LYK5ED-NFR5ID	Water	5	19	0	0
	(GluNAc)7	5	20	10	50
	Chitin	5	25	12	48
LYK4ED-NFR1ID/LYK4ED-NFR5ID	Water	5	25	10	40
	(GluNAc)7	5	23	11	47.8261
	Chitin	5	19	9	47.3684															0
LYK5ED-NFR1ID/LYK4ED-NFR5ID	Water	5	22	9	40.9091
	(GluNAc)7	5	23	12	52.1739
	Chitin	5	24	13	54.1667
L. japonicus mutant nfr5-2
Chimeric receptors	Treatment	Number of tested plants	Total number of formed hairy roots	Number of GUS-positive hairy roots	Ratio (%)
LYK4ED-NFR5ID	Water	5	19	0	0
	(GluNAc)7	5	18	0	0
	Chitin	5	20	0	0
LYK1ED-NFR1ID/LYK1ED-NFR5ID	Water	5	18	0	0
	(GluNAc)7	5	23	0	0
	Chitin	5	17	8	47.0588
LYK1ED-NFR1ID/LYK4ED-NFR5ID	Water	5	21	0	0
	(GluNAc)7	5	24	0	0
	Chitin	5	21	0	0
LYK1ED-NFR1ID/LYK5ED-NFR5ID	Water	5	27	0	0
	(GluNAc)7	5	20	12	60
	Chitin	5	18	8	44.4444
LYK4ED-NFR1ID/LYK4ED-NFR5ID	Water	5	24	15	62.5
	(GluNAc)7	5	22	11	50
	Chitin	5	21	11	52.381
LYK5ED-NFR1ID/LYK4ED-NFR5ID	Water	5	22	11	50
	(GluNAc)7	5	22	10	45.4545
	Chitin	5	18	11	61.1111
Transformation efficiency: Calculation of mean values
		Ratio (%)
Chimeric receptors	Treatment	nfr1-1	nfr5-2
LYK1ED-NFR1ID/LYK1ED-NFR5ID	Chitin	54.1667	47.0588
LYK1ED-NFR1ID/LYK5ED-NFR5ID	(GluNAc)7	50	60
	Chitin	48	44.4444
LYK4ED-NFR1ID/LYK4ED-NFR5ID	Water	40	62.5
	(GluNAc)7	47.8261	50
	Chitin	47.3684	52.381
LYK5ED-NFR1ID/LYK4ED-NFR5ID	Water	40.9091	50
	(GluNAc)7	52.1739	45.4545
	Chitin	54.1667	61.1111
Mean		48.2901	52.55
SD		5.14089	6.95548
*Hairy roots with clearly visible blue coloration in at least some root regions (for pictures, see Figures 2 and 3)
**(Number of GUS-positive hairy roots/number of formed hairy roots) x 100
